# Supplementary material for: Radiodynamic Therapy with Acridine Orange Is an Effective Treatment for Bone Metastases
Source: Biomedicines. 2022 Aug 5;10(8):1904. doi: 10.3390/biomedicines10081904 (PMC9405350; doi:10.3390/biomedicines10081904)
Supplement: Supplementary file 1 [file biomedicines-10-01904-s001.zip]

Archive with 3 entries (3 files):
- Supplementary Materials.pdf
- Video S1.avi
- Video S2.avi
